# Supplementary material for: In Vitro Insights into Bacteriocin-Mediated Modulation of Chicken Cecal Microbiota
Source: Int J Mol Sci. 2025 Jan 17;26(2):755. doi: 10.3390/ijms26020755 (PMC11765717; doi:10.3390/ijms26020755)
Supplement: Supplementary file 1 [file ijms-26-00755-s001.zip]

Archive with 1 entries (1 files):
- ijms-3382146-supplementary.pdf
